# Supplementary material for: The Circadian Rhythm of Intracellular Protoporphyrin IX Accumulation Through Heme Synthesis Pathway in Bladder Urothelial Cancer Cells Exposed to 5-Aminolevulinic Acid
Source: Cancers (Basel). 2024 Dec 8;16(23):4112. doi: 10.3390/cancers16234112 (PMC11640531; doi:10.3390/cancers16234112)
Supplement: Supplementary file 1 [file cancers-16-04112-s001.zip]

Archive with 1 entries (1 files):
- cancers-3278849-supplementary.pdf
